# Supplementary material for: Genome assembly provides insights into the genome evolution and flowering regulation of orchardgrass
Source: Plant Biotechnol J. 2019 Jul 30;18(2):373–88. doi: 10.1111/pbi.13205 (PMC6953241; doi:10.1111/pbi.13205)
Supplement: Supplementary file 2 — Table S1 Estimation of genome size. Table S2 Sequencing libraries and statistics of the data used for the genome assembly. Table S3 Characteristics of orchardgrass assembly containing 7 chromosomes. Table S4 SNP location and annotation of assembled orchardgrass genome. Table S5 Evaluation of Benchmarking Universal Single‐Copy Orthologs (BUSCO) and gene space coverage using core eukaryotic gene mapping approach (CEGMA) in orchardgrass genome. Table S6 Statistics of paired‐end reads mapping. Table S7 Assessment of orchardgrass genome using full‐length EST sequences. Table S8 Prediction of protein‐coding genes in orchardgrass. Table S9 Summary for annotation of predicted protein‐coding genes in the orchardgrass genome assembly. Table S10 The mapping information of transcriptome based on PacBio platform. Table S11 Mapping summary of RNA‐seq data to the orchardgrass genes. Table S12 Noncoding RNAs in the assembly of orchardgrass. Table S13 The classification of transposons in orchardgrass genome. Table S14 Plant genome size and proportion of TEs in the genome. Table S15 Statistics of subgroups in the Copia/Gypsy superfamily (genome ratio %). Table S16 The ratio of every seven chromosomes in orchardgrass (Dgl) genome corresponds to Aegilops tauschii (Ata) and Oryza sativa (Osa) genomes. Table S17 The ratio of orchardgrass (Dgl) genome corresponds to ratio of Aegilops tauschii (Ata) and Oryza sativa (Osa) genome. Table S18 The number of AGK genes and their proportion to all genes in five grass species. Table S19 The number of monocot‐specific genes and their proportion of all genes in five grass species. Table S20 GO analysis for the unique gene families in orchardgrass. Table S21 KEGG pathway of unique families in orchardgrass. Table S22 GO analysis for the expanded gene families in orchardgrass. Table S23 KEGG pathway of expanded families in orchardgrass. Table S24 Four major KEGG enriched pathways of orchardgrass expanded families. Table S25 The number of TF family memb [file PBI-18-373-s001.xlsx]

## Sheet: Sup Table 1
Supplementary Table 1 Estimation of genome size
	K-mer	Flow cytometry
Estimated genome size	1.94 Gb	1.939
Species	Genome size(Mb)	Mean
Dactylis glomerata	2116.93	62.4
	1911.69	56.35
	2051.12	60.46
	1849.26	54.51
	1763.77	51.99
Average	1938.55

## Sheet: Sup Table 2
Supplementary Table 2 Sequencing libraries and statistics of the data used for the genome assembly
Library	raw reads	raw base (Gp)	Coverage (X)	clean reads	clean base (Gb)	Coverage (X)	Insert size (bp)	Sequence length (mean; bp)	Q30(%)	GC count(%)
Survey	328695021	98.61	50.8561	301627953	90.4898	46.6683	250	150	94.54	46.46
Illumina PE1	491585462	147.476	76.0576	490855222	147.257	75.9446	350	150	91.29	43.965
Illumina PE2	455486817	136.646	70.4724	454740150	136.422	70.3569	350	150	89.75	44.05
10X genomics	708780533	212.634	109.662	694539132	208.362	107.458	363	150	86.15	44.9205
PacBio	13364752	167.609	86.4408	22136970	167.209	86.2346	20000	12541	-	-
HiC	487089731	146.13	75.3636	487006508	146.1	75.3481	350	150	92.01	45.47

## Sheet: Sup Table 3
Supplementary Table 3 Characteristics of orchardgrass assembly containing 7 chromosome.
Chromosome name	Chromosome length (bp)	number of genes	contig N50 (bp)	number of contig	TE length (bp)
chr1	263332023	5862	1135882	431	178958389
chr2	263167744	6322	1166478	426	177239124
chr3	254962520	5972	1085726	430	173284228
chr4	253076151	5951	1160292	398	171432927
chr5	249942708	5556	1059372	378	169325899
chr6	193498822	4004	914167	366	132911783
chr7	188475528	4442	1047569	284	126928579
un	115016337	1979	704270	1311	85218134
total	1781471833	40088	1062310	4024	1215299063

## Sheet: Sup Table  4
Supplementary Table 4 SNP location and annotation of assembled orchardgrass genome
Category		Number of SNPs
Upstream		7321
Exonic	Stop gain	74
	Stop loss	25
	Synonymous	2301
	Non-synonymous	3018
Intronic		12925
Splicing		36
Downstream		6041
Upstream/Downstream		299
Intergenic		563316
ts		432805
tv		162648
ts/tv		2.66
Total		595453

## Sheet: Sup Table  5 
Supplementary Table 5 Evaluation of Benchmarking Universal Single-Copy Orthologs (BUSCO) and gene space coverage using core eukaryotic gene mapping approach (CEGMA) in orchardgrass genome
Species	Size (Mb)	BUSCO	CEGMA
Dactylis glomerata	1,939Mp	C:96.7%[S:94.0%,D:2.7%],F:1.4%,M:1.9%,n:1440	Complete		Complete + partial
			Prots	Completeness (%)	Prots	Completeness (%)
			231	93.15	244	98.39
Note:
Size: genome size.
BUSCO notation: C:Complete BUSCOs;S: Complete and single-copy BUSCOs;D: Complete and duplicated BUSCOs; F: Fragmented BUSCOs;M: Missing BUSCOs;n:Total BUSCO groups searched.
CEGMA notation: Complete: Over 70% assembled core genes.
CEGMA notation: Complete + partial: Partial assembled core gene; Prots: the number of assembled genes; %completeness: the proportion of assembled core gene to core gene from the database.

## Sheet: Sup Table  6 
Supplementary Table 6 Statistics of paired-end reads mapping
		Percentage
Reads	Mapping rate (%)	99.62
	Average sequencing depth (X)	70.48
	Coverage (%)	99.66
Genome	Coverage at least 4X (%)	99.51
	Coverage at least 10X (%)	99.32
	Coverage at least 20X (%)	99.02

## Sheet: Sup Table  7 
Supplementary Table 7 Assessment of orchardgrass genome using full length EST sequences
Version	Dataset	Number	with >90% sequence in one scaffold		with >50% sequence in one scaffold
			Number	Percent (%)	Number	Percent (%)
	>200bp	53836	49017	91.049	52814	98.102
	>500bp	41550	38096	91.687	40768	98.118

## Sheet: Sup Table  8 
Supplementary Table 8 Prediction of protein-coding genes in orchardgrass
Gene set		Number	Average gene length (bp)	Average mRNA length (bp)	Average CDS length (bp)	Average exon length (bp)	Average intron length (bp)	Average exons per gene
De novo	Augustus	15186	1705	825.968	825.97	295.01	488.4	2.8
	GlimmerHMM	268184	5502.41	525.76	525.76	241.3	4221.64	2.18
	SNAP	156751	3875.62	569.785	569.79	213.92	1987.21	2.66
	Genscan	104211	11355.6	1128.75	1128.75	192.39	2101.22	5.87
	Geneid	197666	2471.08	611.827	611.83	216.17	1015.78	2.83
Homolog	Arabidopsis thaliana	74714	1332.83	721	721	351.12	580.8	2.05
	Oryza sativa	114289	1770.37	1034.69	1034.69	523.81	754.31	1.98
	Triticum aestivum	74273	3274.63	1535.21	1535.21	605.77	1133.69	2.53
	Zea mays	95790	1816.77	1064.27	1064.27	497.76	661.17	2.14
RNA-seq	Cufflinks	66686	4827.49	1900.22	1900.22	349.72	660.25	5.43
	PASA	31553	4796.89	2217.33	1163.82	244.65	453.04	4.76
EVM		57620	2446.67	957.38	957.38	270.37	586.12	3.54
PASA-update		57523	2627.79	1105.64	959.91	271.3	574.71	3.54
Final set		40088	3356.36	1345.18	1138.43	298.99	568.22	4.5

## Sheet: Sup Table 9
Supplementary Table 9 Summary for annotation of predicted protein-coding genes in the orchardgrass genome assembly
Database	Annotated Number	Annotated Percent (%)
Total	40088	100
NR	36431	90.9
Swiss-Prot	25969	64.8
KEGG	23948	59.7
InterPro	29674	74
Pfam	27821	69.4
GO	20754	51.8
Annotated	36522	91.1
Unannotated	3566	8.9

## Sheet: Sup Table  10
Supplementary Table 10 The mapping information of transcriptome based on Pacbio platform.
Sample name	Total reads	Total mapped	Unmapped	Multiple mapped	Uniquely mapped	Reads map to '+'	Reads map to '-'
Dactylis glomerata	204174	189331(92.73%)	14843(7.27%)	18983(9.3%)	170348(83.43%)	101679(49.8%)	68669(33.63%)

[truncated: 33 more sheets: Sup Table  11, Sup Table  12, Sup Table  13, Sup Table 14, Sup Table 15, Sup Table 16  , Sup Table  17, Sup Table 18 , Sup Table 19 , Sup Table 20 , Sup Table 21 , Sup Table 22 , Sup Table 23, Sup Table 24, Sup Table 25, Sup Table 26, Sup Table 27, Sup Table 28, Sup Table 29  , Sup Table 30   …]
